# Supplementary material for: Metabolic interplay between cytosolic phosphoenolpyruvate carboxylase and mitochondrial alternative oxidase in thermogenic skunk cabbage, Symplocarpus renifolius
Source: Plant Signal Behav. 2016 Oct 14;11(11):e1247138. doi: 10.1080/15592324.2016.1247138 (PMC5157899; doi:10.1080/15592324.2016.1247138)
Supplement: Supplemental_data.zip [file kpsb-11-11-1247138-s001.zip]

Archive with 5 entries (5 files):
- Supplemental data/1. Supplementary information_Final.docx
- Supplemental data/2. Supplementary Fig. 1_final.pptx
- Supplemental data/3. Supplementary Fig. 2_final.pptx
- Supplemental data/4. Supplementary Table 1_final.pptx
- Supplemental data/5. Supplementary Table 2_final.pptx
